# Supplementary material for: Spatial Metagenomic Analysis in Understanding the Microbial Diversity of Thar Desert
Source: Biology (Basel). 2022 Mar 17;11(3):461. doi: 10.3390/biology11030461 (PMC8945486; doi:10.3390/biology11030461)
Supplement: Supplementary file 1 [file biology-11-00461-s001.zip]

Archive with 2 entries (2 files):
- Supplementary Figures.pdf
- Supplementary Table 1-6.pdf
